# Supplementary material for: EMP2 Serves as a Functional Biomarker for Chemotherapy-Resistant Triple-Negative Breast Cancer
Source: Cancers (Basel). 2024 Apr 12;16(8):1481. doi: 10.3390/cancers16081481 (PMC11048488; doi:10.3390/cancers16081481)
Supplement: Supplementary file 1 [file cancers-16-01481-s001.zip]

Archive with 3 entries (3 files):
- supplemental figures.pdf
- Supplemental Methods_Final.pdf
- Table S1.pdf
